# Supplementary material for: Reliability of Xsens IMU-Based Lower Extremity Joint Angles during In-Field Running
Source: Sensors (Basel). 2024 Jan 29;24(3):871. doi: 10.3390/s24030871 (PMC10856827; doi:10.3390/s24030871)
Supplement: Supplementary file 1 [file sensors-24-00871-s001.zip]

Archive with 1 entries (1 files):
- sensors-2821124-supplementary.pdf
